# Supplementary material for: A reappraisal of Adinobotrys Dunn (Fabaceae) with two new combinations
Source: PhytoKeys. 2020 Oct 28;165:63–7. doi: 10.3897/phytokeys.165.58477 (PMC7642118; doi:10.3897/phytokeys.165.58477)
Supplement: XML Treatment for Adinobotrys [file phytokeys.165.58477-treatment1.xml]

<!DOCTYPE tp:taxon-treatment
  PUBLIC "-//TaxonX//DTD Taxonomic Treatment Publishing DTD v0 20100105//EN" "tax-treatment-NSO.dtd">
<tp:taxon-treatment xmlns:tp="http://www.plazi.org/taxpub"><tp:treatment-meta><kwd-group><label>Taxon classification</label><kwd><named-content xmlns:xlink="http://www.w3.org/1999/xlink" content-type="kingdom">Plantae</named-content></kwd><kwd><named-content xmlns:xlink="http://www.w3.org/1999/xlink" content-type="order">Fabales</named-content></kwd><kwd><named-content xmlns:xlink="http://www.w3.org/1999/xlink" content-type="family">Fabaceae</named-content></kwd></kwd-group><mixed-citation publication-type="journal"><person-group><name><surname>Compton</surname><given-names>James A.</given-names></name><name><surname>Schrire</surname><given-names>Brian D.</given-names></name></person-group><article-title>A reappraisal of <italic><tp:taxon-name><tp:taxon-name-part taxon-name-part-type="genus" reg="Adinobotrys">Adinobotrys</tp:taxon-name-part></tp:taxon-name></italic> Dunn (<tp:taxon-name><tp:taxon-name-part taxon-name-part-type="family">Fabaceae</tp:taxon-name-part></tp:taxon-name>) with two new combinations</article-title><source>PhytoKeys</source><day>28</day><month>10</month><year>2020</year><volume>165</volume><fpage>63</fpage><lpage>67</lpage><pub-id pub-id-type="doi">10.3897/phytokeys.165.58477</pub-id></mixed-citation></tp:treatment-meta><tp:nomenclature><tp:taxon-name><object-id xmlns:xlink="http://www.w3.org/1999/xlink" content-type="arpha" xlink:type="simple">D9AFF004-3C5B-5659-B247-E7EF619942CE</object-id>
            <tp:taxon-name-part taxon-name-part-type="genus" reg="Adinobotrys">Adinobotrys</tp:taxon-name-part>
          </tp:taxon-name><tp:taxon-authority>Dunn, Bull. Misc. Inform. 1911: 194 (1911)</tp:taxon-authority><tp:nomenclature-citation-list><tp:nomenclature-citation><tp:taxon-name>
                <tp:taxon-name-part taxon-name-part-type="genus" reg="Millettia"/>
                <tp:taxon-name-part taxon-name-part-type="section" reg="Nothomillettia"/>
              </tp:taxon-name><comment>≡ <tp:taxon-name><tp:taxon-name-part taxon-name-part-type="genus" reg="Millettia">Millettia</tp:taxon-name-part> <tp:taxon-name-part taxon-name-part-type="infraspecific-rank">Sect.</tp:taxon-name-part> <tp:taxon-name-part taxon-name-part-type="section" reg="Nothomillettia">Nothomillettia</tp:taxon-name-part></tp:taxon-name> Miq., Fl. Ned. Ind., Eerste Bijv. 2: 301 (1861). </comment></tp:nomenclature-citation><tp:nomenclature-citation><tp:taxon-name>
                <tp:taxon-name-part taxon-name-part-type="genus" reg="Millettia"/>
                <tp:taxon-name-part taxon-name-part-type="subgenus" reg="Nothomillettia"/>
              </tp:taxon-name><comment>≡ <tp:taxon-name><tp:taxon-name-part taxon-name-part-type="genus" reg="Millettia">Millettia</tp:taxon-name-part> <tp:taxon-name-part taxon-name-part-type="infraspecific-rank">subgen.</tp:taxon-name-part> <tp:taxon-name-part taxon-name-part-type="subgenus" reg="Nothomillettia">Nothomillettia</tp:taxon-name-part></tp:taxon-name> (Miq.) Kurz, J. Asiat. Soc. Bengal, Pt. 2, Nat. Hist. 45(2): 273 (1876). </comment></tp:nomenclature-citation></tp:nomenclature-citation-list></tp:nomenclature><tp:treatment-sec sec-type="Key to species of Adinobotrys" id="SECID0EFNAC"><title>Key to species of <italic><tp:taxon-name><tp:taxon-name-part taxon-name-part-type="genus" reg="Adinobotrys">Adinobotrys</tp:taxon-name-part></tp:taxon-name></italic></title><table-wrap content-type="key" position="anchor" orientation="portrait"><table id="TID0E1EAC" rules="all"><tbody><tr><td rowspan="1" colspan="1">1</td><td rowspan="1" colspan="1">Leaves with 5–9 leaflets, lateral leaflets ± equal-sided at base; flowers 12–17 mm long; pod not inflated, flattened, narrowly elliptic to narrowly obovate; seeds 2–4, flattened lenticular, 3–9 mm thick (unknown for <italic><tp:taxon-name><tp:taxon-name-part taxon-name-part-type="genus" reg="Adinobotrys">A.</tp:taxon-name-part> <tp:taxon-name-part taxon-name-part-type="species" reg="vastus">vastus</tp:taxon-name-part></tp:taxon-name></italic>)</td><td rowspan="1" colspan="1">
                    <bold>2</bold>
                  </td></tr><tr><td rowspan="1" colspan="1">–</td><td rowspan="1" colspan="1">Leaves with 7–11 leaflets; lateral leaflets oblique at base; flowers 17–20 mm long; pod inflated, elliptic to obovate, 7–20 × 3–6 cm; seeds 1–2, ovoid, 20–26 mm thick</td><td rowspan="1" colspan="1">
                    <bold><italic><tp:taxon-name><tp:taxon-name-part taxon-name-part-type="genus" reg="Adinobotrys">A.</tp:taxon-name-part> <tp:taxon-name-part taxon-name-part-type="species" reg="atropurpureus">atropurpureus</tp:taxon-name-part></tp:taxon-name></italic></bold>
                  </td></tr><tr><td rowspan="1" colspan="1">2</td><td rowspan="1" colspan="1">Indumentum grey; bracteoles at base of calyx</td><td rowspan="1" colspan="1">
                    <bold>3</bold>
                  </td></tr><tr><td rowspan="1" colspan="1">–</td><td rowspan="1" colspan="1">Indumentum brown; floral bracts 1.6 mm long; bracteoles halfway along calyx; pod 14–23 × 2.5–3 cm</td><td rowspan="1" colspan="1">
                    <bold><italic><tp:taxon-name><tp:taxon-name-part taxon-name-part-type="genus" reg="Adinobotrys">A.</tp:taxon-name-part> <tp:taxon-name-part taxon-name-part-type="species" reg="katinganensis">katinganensis</tp:taxon-name-part></tp:taxon-name></italic></bold>
                  </td></tr><tr><td rowspan="1" colspan="1">3</td><td rowspan="1" colspan="1">Floral bracts 2.8–5 mm long; calyx sericeous; disk c. 2 mm high; pod 19–24 × 2.5 cm</td><td rowspan="1" colspan="1">
                    <bold><italic><tp:taxon-name><tp:taxon-name-part taxon-name-part-type="genus" reg="Adinobotrys">A.</tp:taxon-name-part> <tp:taxon-name-part taxon-name-part-type="species" reg="sarawakensis">sarawakensis</tp:taxon-name-part></tp:taxon-name></italic></bold>
                  </td></tr><tr><td rowspan="1" colspan="1">–</td><td rowspan="1" colspan="1">Floral bracts 1.2 mm long; calyx almost glabrous; disk c. 0.5 mm high; pod 23–24 × 4–4.5 cm</td><td rowspan="1" colspan="1">
                    <bold><italic><tp:taxon-name><tp:taxon-name-part taxon-name-part-type="genus" reg="Adinobotrys">A.</tp:taxon-name-part> <tp:taxon-name-part taxon-name-part-type="species" reg="vastus">vastus</tp:taxon-name-part></tp:taxon-name></italic></bold>
                  </td></tr></tbody></table></table-wrap></tp:treatment-sec></tp:taxon-treatment>
