# Supplementary material for: A reappraisal of Adinobotrys Dunn (Fabaceae) with two new combinations
Source: PhytoKeys. 2020 Oct 28;165:63–7. doi: 10.3897/phytokeys.165.58477 (PMC7642118; doi:10.3897/phytokeys.165.58477)
Supplement: XML Treatment for Adinobotrys katinganensis [file phytokeys.165.58477-treatment3.xml]

<!DOCTYPE tp:taxon-treatment
  PUBLIC "-//TaxonX//DTD Taxonomic Treatment Publishing DTD v0 20100105//EN" "tax-treatment-NSO.dtd">
<tp:taxon-treatment xmlns:tp="http://www.plazi.org/taxpub"><tp:treatment-meta><kwd-group><label>Taxon classification</label><kwd><named-content xmlns:xlink="http://www.w3.org/1999/xlink" content-type="kingdom">Plantae</named-content></kwd><kwd><named-content xmlns:xlink="http://www.w3.org/1999/xlink" content-type="order">Fabales</named-content></kwd><kwd><named-content xmlns:xlink="http://www.w3.org/1999/xlink" content-type="family">Fabaceae</named-content></kwd></kwd-group><mixed-citation publication-type="journal"><person-group><name><surname>Compton</surname><given-names>James A.</given-names></name><name><surname>Schrire</surname><given-names>Brian D.</given-names></name></person-group><article-title>A reappraisal of <italic><tp:taxon-name><tp:taxon-name-part taxon-name-part-type="genus" reg="Adinobotrys">Adinobotrys</tp:taxon-name-part></tp:taxon-name></italic> Dunn (<tp:taxon-name><tp:taxon-name-part taxon-name-part-type="family">Fabaceae</tp:taxon-name-part></tp:taxon-name>) with two new combinations</article-title><source>PhytoKeys</source><day>28</day><month>10</month><year>2020</year><volume>165</volume><fpage>63</fpage><lpage>67</lpage><pub-id pub-id-type="doi">10.3897/phytokeys.165.58477</pub-id></mixed-citation></tp:treatment-meta><tp:nomenclature><tp:taxon-name><object-id xmlns:xlink="http://www.w3.org/1999/xlink" content-type="arpha" xlink:type="simple">30FD7605-6B02-5D95-8881-1C900DE880F9</object-id>
            <tp:taxon-name-part taxon-name-part-type="genus" reg="Adinobotrys">Adinobotrys</tp:taxon-name-part>
            <tp:taxon-name-part taxon-name-part-type="species" reg="katinganensis">katinganensis</tp:taxon-name-part>
            <object-id xmlns:xlink="http://www.w3.org/1999/xlink" content-type="ipni" xlink:type="simple">urn:lsid:ipni.org:names:77212569-1</object-id>
          </tp:taxon-name><tp:taxon-authority>(Adema) J.Compton &amp; Schrire</tp:taxon-authority><tp:taxon-status xmlns:xlink="http://www.w3.org/1999/xlink" xlink:type="simple">comb. nov.</tp:taxon-status><tp:nomenclature-citation-list><tp:nomenclature-citation><tp:taxon-name>
                <tp:taxon-name-part taxon-name-part-type="genus" reg="Callerya"/>
                <tp:taxon-name-part taxon-name-part-type="species" reg="katinganensis"/>
              </tp:taxon-name><comment>≡ <tp:taxon-name><tp:taxon-name-part taxon-name-part-type="genus" reg="Callerya">Callerya</tp:taxon-name-part> <tp:taxon-name-part taxon-name-part-type="species" reg="katinganensis">katinganensis</tp:taxon-name-part></tp:taxon-name> Adema, Blumea 64(3): 275 (2019). Type: Indonesia, Borneo, Kalimantan, Upper Katingan river, c. 96 km west of Batu Badingding, K. T. C. logging area west of base camp, elev. c. 200 m. 20 December 1982. <italic>J.P.Mogea</italic> 4276 holotype L! [L-0772470]; isotype L! [L-0772469]; BO n.v. </comment></tp:nomenclature-citation></tp:nomenclature-citation-list></tp:nomenclature><tp:treatment-sec sec-type="notes" id="SECID0EQKAE"><title>Note.</title><p>For a full description, details of habitat and ecology see <xref ref-type="bibr" rid="B1">Adema (2019</xref>: 275).</p></tp:treatment-sec><ref-list><ref id="B1"><mixed-citation xmlns:xlink="http://www.w3.org/1999/xlink" xlink:type="simple"><person-group><name name-style="western"><surname>Adema</surname><given-names>FACB</given-names></name></person-group> (<year>2019</year>) <article-title>Notes on Malesian <tp:taxon-name><tp:taxon-name-part taxon-name-part-type="family">Fabaceae</tp:taxon-name-part></tp:taxon-name> (<tp:taxon-name><tp:taxon-name-part taxon-name-part-type="family">Leguminosae</tp:taxon-name-part></tp:taxon-name>-<tp:taxon-name><tp:taxon-name-part taxon-name-part-type="subfamily">Papilionoideae</tp:taxon-name-part></tp:taxon-name>) 19. <italic><tp:taxon-name><tp:taxon-name-part taxon-name-part-type="genus">Callerya</tp:taxon-name-part> <tp:taxon-name-part taxon-name-part-type="species">vasta</tp:taxon-name-part></tp:taxon-name></italic>.</article-title><source>Blumea</source><volume>64</volume>: <fpage>275</fpage>–<lpage>277</lpage>. <ext-link xlink:type="simple" ext-link-type="doi" xlink:href="10.3767/blumea.2019.64.03.08">https://doi.org/10.3767/blumea.2019.64.03.08</ext-link></mixed-citation></ref></ref-list></tp:taxon-treatment>
