# Supplementary material for: A reappraisal of Adinobotrys Dunn (Fabaceae) with two new combinations
Source: PhytoKeys. 2020 Oct 28;165:63–7. doi: 10.3897/phytokeys.165.58477 (PMC7642118; doi:10.3897/phytokeys.165.58477)
Supplement: XML Treatment for Adinobotrys vastus [file phytokeys.165.58477-treatment5.xml]

<!DOCTYPE tp:taxon-treatment
  PUBLIC "-//TaxonX//DTD Taxonomic Treatment Publishing DTD v0 20100105//EN" "tax-treatment-NSO.dtd">
<tp:taxon-treatment xmlns:tp="http://www.plazi.org/taxpub"><tp:treatment-meta><kwd-group><label>Taxon classification</label><kwd><named-content xmlns:xlink="http://www.w3.org/1999/xlink" content-type="kingdom">Plantae</named-content></kwd><kwd><named-content xmlns:xlink="http://www.w3.org/1999/xlink" content-type="order">Fabales</named-content></kwd><kwd><named-content xmlns:xlink="http://www.w3.org/1999/xlink" content-type="family">Fabaceae</named-content></kwd></kwd-group><mixed-citation publication-type="journal"><person-group><name><surname>Compton</surname><given-names>James A.</given-names></name><name><surname>Schrire</surname><given-names>Brian D.</given-names></name></person-group><article-title>A reappraisal of <italic><tp:taxon-name><tp:taxon-name-part taxon-name-part-type="genus" reg="Adinobotrys">Adinobotrys</tp:taxon-name-part></tp:taxon-name></italic> Dunn (<tp:taxon-name><tp:taxon-name-part taxon-name-part-type="family">Fabaceae</tp:taxon-name-part></tp:taxon-name>) with two new combinations</article-title><source>PhytoKeys</source><day>28</day><month>10</month><year>2020</year><volume>165</volume><fpage>63</fpage><lpage>67</lpage><pub-id pub-id-type="doi">10.3897/phytokeys.165.58477</pub-id></mixed-citation></tp:treatment-meta><tp:nomenclature><tp:taxon-name><object-id xmlns:xlink="http://www.w3.org/1999/xlink" content-type="arpha" xlink:type="simple">27EDDFBE-7E3A-5E33-8F5A-572062E10FB3</object-id>
            <tp:taxon-name-part taxon-name-part-type="genus" reg="Adinobotrys">Adinobotrys</tp:taxon-name-part>
            <tp:taxon-name-part taxon-name-part-type="species" reg="vastus">vastus</tp:taxon-name-part>
          </tp:taxon-name><tp:taxon-authority>(Kosterm.) J.Compton &amp; Schrire, Phytokeys 125: 50 (2019)</tp:taxon-authority><tp:nomenclature-citation-list><tp:nomenclature-citation><tp:taxon-name><tp:taxon-name-part taxon-name-part-type="genus" reg="Millettia"/> <tp:taxon-name-part taxon-name-part-type="species" reg="vasta"/></tp:taxon-name><comment>≡ <tp:taxon-name><tp:taxon-name-part taxon-name-part-type="genus" reg="Millettia">Millettia</tp:taxon-name-part> <tp:taxon-name-part taxon-name-part-type="species" reg="vasta">vasta</tp:taxon-name-part></tp:taxon-name> Kosterm., Reinwardtia 5: 349 (1960). Type: Indonesia, Kalimantan [Borneo], Belajan River near Muara Lempong, June 1956, <italic>A.J.G.H.Kostermans 12516A</italic>, holotype BO! [BO-1249898]; isotypes BM! [BM-000997327]; K! [K-000880991]; L! [L-0018805]; P! [P-03081895] </comment></tp:nomenclature-citation><tp:nomenclature-citation><tp:taxon-name><tp:taxon-name-part taxon-name-part-type="genus" reg="Callerya"/> <tp:taxon-name-part taxon-name-part-type="species" reg="vasta"/></tp:taxon-name><comment>≡ <tp:taxon-name><tp:taxon-name-part taxon-name-part-type="genus" reg="Callerya">Callerya</tp:taxon-name-part> <tp:taxon-name-part taxon-name-part-type="species" reg="vasta">vasta</tp:taxon-name-part></tp:taxon-name> (Kosterm.) Schot, Blumea 39(1–2): 36 (1994). </comment></tp:nomenclature-citation></tp:nomenclature-citation-list></tp:nomenclature><tp:treatment-sec sec-type="distribution" id="SECID0E3OAE"><title>Distribution.</title><p>Borneo: Brunei; Indonesia (Kalimantan); Malaysia (Sabah, Sarawak).</p></tp:treatment-sec><tp:treatment-sec sec-type="habitat" id="SECID0EBPAE"><title>Habitat.</title><p>Component tree in woods and forests from sea level to 250 m.</p></tp:treatment-sec></tp:taxon-treatment>
